# Supplementary material for: Factors Associated with Health Service Use for Self-Reported Balance Problems in Community-Dwelling Adults: A Secondary Analysis of Nationally Representative NHANES 2001–2004 Data
Source: Healthcare (Basel). 2025 Oct 21;13(20):2654. doi: 10.3390/healthcare13202654 (PMC12562649; doi:10.3390/healthcare13202654)
Supplement: Supplementary file 1 [file healthcare-13-02654-s001.zip]

Archive with 1 entries (1 files):
- healthcare-3858383-supplementary.pdf
